# Supplementary material for: Beef Intake Is Associated with Higher Nutrient Intake and Nutrient Adequacy in U.S. Adolescents, NHANES 2001–2018
Source: Nutrients. 2023 Dec 2;15(23):4996. doi: 10.3390/nu15234996 (PMC10871076; doi:10.3390/nu15234996)
Supplement: Supplementary file 1 [file nutrients-15-04996-s001.zip]

Archive with 1 entries (1 files):
- nutrients-2695618-supplementary.pdf
